# Supplementary material for: Chronometabolism: The Timing of the Consumption of Meals Has a Greater Influence Than Glycemic Index (GI) on the Postprandial Metabolome
Source: Metabolites. 2023 Mar 29;13(4):490. doi: 10.3390/metabo13040490 (PMC10143625; doi:10.3390/metabo13040490)
Supplement: Supplementary file 1 [file metabolites-13-00490-s001.zip]

Archive with 1 entries (1 files):
- metabolites-2288437-supplementary.pdf
